# Supplementary material for: β-d-Altrose
Source: Acta Crystallogr Sect E Struct Rep Online. 2009 Jan 10;65(Pt 2):o280. doi: 10.1107/S1600536809000397 (PMC2968302; doi:10.1107/S1600536809000397)
Supplement: Supplementary file 1 [file e-65-0o280-sup1.cif]

##############################################################################
###                                                                        ###
###        Electronic paper (Acta Crystallographica Section E)             ###
###                                                                        ###
##############################################################################
#                                                                            #
# This CIF contains the data in a paper accepted for publication in Acta     #
# Crystallographica Section E. It conforms to the requirements of Notes      #
# for Authors for Section E, and has been peer reviewed under the auspices   #
# of the IUCr Commission on Journals.                                        #
#                                                                            #
# Full details of the Crystallographic Information File format               #
# are given in the paper "The Crystallographic Information File (CIF):       #
# a New Standard Archive File for Crystallography" by S. R. Hall, F. H.      #
# Allen and I. D. Brown [Acta Cryst. (1991), A47, 655-685].                  #
#                                                                            #
# The current version of the core CIF dictionary is obtainable from          #
# ftp://ftp.iucr.org/pub/cif_core.dic. The current version number is 2.4.    #
#                                                                            #
# Software is freely available for graphical display of the structure(s) in  #
# this CIF.  For information consult the CIF home page http://www.iucr.org/  #
# cif/home.html                                                              #
#                                                                            #
# This file may be used for bona fide research purposes within the           #
# scientific community so long as proper attribution is given to the journal # 
# article from which it was obtained.                                        #
#                                                                            #
##############################################################################
                                             
data_global
_audit_creation_method     SHELXL97
_journal_date_recd_electronic     2008-12-11
_journal_date_accepted     2009-01-06
_journal_name_full     'Acta Crystallographica, Section E'
_journal_year     2009
_journal_volume     65
_journal_issue      2
_journal_page_first     o280
_journal_page_last     o280
_journal_paper_category     QO
_journal_coeditor_code     GK2181
_publ_contact_author_name     'Shigehiro Kamitori'
_publ_contact_author_address
;
Kagawa University
1750-1 Ikenobe Miki
Kagawa 761-0893 Japan
;
_publ_contact_author_email     kamitori@med.kagawa-u.ac.jp
_publ_contact_author_fax     '+81-87-891-2421'
_publ_contact_author_phone     '+81-87-871-2421'
_publ_section_title
;
\b-D-Altrose
;
loop_
    _publ_author_name
    _publ_author_address
    'Watanabe, Yuji'
;
Division of Structural Biology
Life Science Research Center and Faculty of Medicine
Kagawa University
1750-1 Ikenobe
Miki-cho
Kita-gun
Kagawa 761-0793
Japan
;
    'Yoshida, Hiromi'
;
Division of Structural Biology
Life Science Research Center and Faculty of Medicine
Kagawa University
1750-1 Ikenobe
Miki-cho
Kita-gun
Kagawa 761-0793
Japan
;
    'Takeda, Kosei'
;
Division of Structural Biology
Life Science Research Center and Faculty of Medicine
Kagawa University
1750-1 Ikenobe
Miki-cho
Kita-gun
Kagawa 761-0793
Japan
;
    'Ishi, Tomohiko'
;
Faculty of Engineering
Kagawa University
2217-20 Hayashi-machi
Takamatsu
Kagawa 761-0396
Japan
;
    'Kamitori, Shigehiro'
;
Division of Structural Biology
Life Science Research Center and Faculty of Medicine
Kagawa University
1750-1 Ikenobe
Miki-cho
Kita-gun
Kagawa 761-0793
Japan
;
_publ_section_synopsis     .
data_I
_chemical_name_systematic
;
(2R,3S,4R,5R,6R)-6-(hydroxymethyl)oxane-2,3,4,5-tetrol
;
_chemical_name_common     '\b-D-altropyranose'
_chemical_formula_moiety     'C6 H12 O6'
_chemical_formula_sum     'C6 H12 O6'
_chemical_formula_iupac     'C6 H12 O6'
_chemical_formula_weight     180.16
_chemical_melting_point     ?
_symmetry_cell_setting     trigonal
_symmetry_space_group_name_H-M     'P 32'
_symmetry_space_group_name_Hall     'P 32'
loop_
    _symmetry_equiv_pos_as_xyz
    'x, y, z'
    '-y, x-y, z+2/3'
    '-x+y, -x, z+1/3'
_cell_length_a     7.1749(13)
_cell_length_b     7.1749(13)
_cell_length_c     12.7415(15)
_cell_angle_alpha     90.00
_cell_angle_beta     90.00
_cell_angle_gamma     120.00
_cell_volume     568.04(16)
_cell_formula_units_Z     3
_cell_measurement_reflns_used     2323
_cell_measurement_theta_min     7.15
_cell_measurement_theta_max     68.03
_cell_measurement_temperature     293(2)
_exptl_crystal_description     'block'
_exptl_crystal_colour     'colorless'
_exptl_crystal_size_max     0.30
_exptl_crystal_size_mid     0.30
_exptl_crystal_size_min     0.30
_exptl_crystal_density_diffrn     1.580
_exptl_crystal_density_meas     ?
_exptl_crystal_density_method     'not measured'
_exptl_crystal_F_000     288
_exptl_absorpt_coefficient_mu     1.252
_exptl_absorpt_correction_type     none
_exptl_absorpt_process_details     ?
_exptl_absorpt_correction_T_min     ?
_exptl_absorpt_correction_T_max     ?
_exptl_special_details
;
;
_diffrn_ambient_temperature     293(2)
_diffrn_radiation_type     CuK\a
_diffrn_radiation_wavelength     1.54178
_diffrn_radiation_source     'fine-focus sealed tube'
_diffrn_radiation_monochromator     graphite
_diffrn_measurement_device_type     'Rigaku RAPID2'
_diffrn_measurement_method     \w
_diffrn_detector_area_resol_mean     ?
_diffrn_reflns_number     6207
_diffrn_reflns_av_R_equivalents     0.1134
_diffrn_reflns_av_sigmaI/netI     0.0423
_diffrn_reflns_theta_min     7.13
_diffrn_reflns_theta_max     71.77
_diffrn_reflns_theta_full     71.77
_diffrn_measured_fraction_theta_max     0.992
_diffrn_measured_fraction_theta_full     0.992
_diffrn_reflns_limit_h_min     -8
_diffrn_reflns_limit_h_max     8
_diffrn_reflns_limit_k_min     -8
_diffrn_reflns_limit_k_max     8
_diffrn_reflns_limit_l_min     -15
_diffrn_reflns_limit_l_max     14
_diffrn_standards_number     0
_diffrn_standards_interval_count     0
_diffrn_standards_interval_time     0
_diffrn_standards_decay_%     0
_refine_special_details
;
Refinement of <i>F</i>^2^ against ALL reflections. The weighted <i>R</i>-factor
<i>wR</i> and goodness of fit <i>S</i> are based on <i>F</i>^2^, conventional
<i>R</i>-factors <i>R</i> are based on <i>F</i>, with <i>F</i> set to zero for
negative <i>F</i>^2^. The threshold expression of <i>F</i>^2^ >
\s(<i>F</i>^2^) is used only for calculating <i>R</i>-factors(gt) <i>etc</i>.
and is not relevant to the choice of reflections for refinement.
<i>R</i>-factors based on <i>F</i>^2^ are statistically about twice as large
as those based on <i>F</i>, and <i>R</i>- factors based on ALL data will be
even larger.
;
_reflns_number_total     736
_reflns_number_gt     719
_reflns_threshold_expression     I>2\s(I)
_refine_ls_structure_factor_coef     Fsqd
_refine_ls_matrix_type     full
_refine_ls_R_factor_all     0.0476
_refine_ls_R_factor_gt     0.0458
_refine_ls_wR_factor_gt     0.1194
_refine_ls_wR_factor_ref     0.1253
_refine_ls_goodness_of_fit_ref     1.151
_refine_ls_restrained_S_all     1.150
_refine_ls_number_reflns     736
_refine_ls_number_parameters     109
_refine_ls_number_restraints     1
_refine_ls_hydrogen_treatment     constr
_refine_ls_weighting_scheme     calc
_refine_ls_weighting_details
         'calc w=1/[\s^2^(Fo^2^)+(0.0525P)^2^+0.4167P] where P=(Fo^2^+2Fc^2^)/3'
_atom_sites_solution_hydrogens     geom
_atom_sites_solution_primary     direct
_atom_sites_solution_secondary     difmap
_refine_ls_shift/su_max     0.000
_refine_ls_shift/su_mean     0.000
_refine_diff_density_max     0.239
_refine_diff_density_min     -0.237
_refine_ls_extinction_method     none
_refine_ls_extinction_coef     ?
loop_
    _atom_type_symbol
    _atom_type_description
    _atom_type_scat_dispersion_real
    _atom_type_scat_dispersion_imag
    _atom_type_scat_source
    'C' 'C' 0.0181 0.0091
                         'International Tables Vol C Tables 4.2.6.8 and 6.1.1.4'
    'O' 'O' 0.0492 0.0322
                         'International Tables Vol C Tables 4.2.6.8 and 6.1.1.4'
    'H' 'H' 0.0000 0.0000
                         'International Tables Vol C Tables 4.2.6.8 and 6.1.1.4'
_computing_data_collection     'PROCESS-AUTO (Rigaku, 1998)'
_computing_cell_refinement     'PROCESS-AUTO (Rigaku, 1998)'
_computing_data_reduction     'PROCESS-AUTO (Rigaku, 1998)'
_computing_structure_solution     'SHELXS97 (Sheldrick, 2008)'
_computing_structure_refinement     'SHELXL97 (Sheldrick, 2008)'
_computing_molecular_graphics
               'ORTEPIII (Burnett & Johnson, 1996) and ORTEP-3 (Farrugia, 1997)'
_computing_publication_material     'SHELXL97 (Sheldrick, 2008)'
loop_
    _atom_site_type_symbol
    _atom_site_label
    _atom_site_fract_x
    _atom_site_fract_y
    _atom_site_fract_z
    _atom_site_U_iso_or_equiv
    _atom_site_adp_type
    _atom_site_calc_flag
    _atom_site_refinement_flags
    _atom_site_occupancy
    _atom_site_disorder_assembly
    _atom_site_disorder_group
    C C1 0.3898(7) 1.0634(7) 0.3892(3) 0.0257(9) Uani d . 1 . .
    H H1 0.4984 1.1575 0.3381 0.031 Uiso calc R 1 . .
    C C2 0.4763(7) 1.1433(7) 0.4977(4) 0.0299(10) Uani d . 1 . .
    H H2 0.5069 1.2918 0.5054 0.036 Uiso calc R 1 . .
    C C3 0.6856(7) 1.1365(7) 0.5119(4) 0.0309(10) Uani d . 1 . .
    H H3 0.7366 1.1760 0.5843 0.037 Uiso calc R 1 . .
    C C4 0.6474(7) 0.9113(8) 0.4889(4) 0.0288(9) Uani d . 1 . .
    H H4 0.5474 0.8118 0.5415 0.035 Uiso calc R 1 . .
    C C5 0.5476(6) 0.8366(7) 0.3805(3) 0.0253(8) Uani d . 1 . .
    H H5 0.6491 0.9295 0.3267 0.030 Uiso calc R 1 . .
    C C6 0.4840(8) 0.6073(7) 0.3594(4) 0.0306(9) Uani d . 1 . .
    H H6A 0.6000 0.5832 0.3807 0.037 Uiso calc R 1 . .
    H H6B 0.3583 0.5139 0.4011 0.037 Uiso calc R 1 . .
    O O1 0.1989(5) 1.0605(6) 0.3667(2) 0.0349(8) Uani d . 1 . .
    H HO1 0.1136 1.0032 0.4151 0.042 Uiso d R 1 . .
    O O2 0.3161(5) 1.0090(5) 0.5728(3) 0.0309(7) Uani d . 1 . .
    H HO2 0.3499 1.0649 0.6309 0.037 Uiso d R 1 . .
    O O3 0.8420(6) 1.2911(6) 0.4415(3) 0.0435(9) Uani d . 1 . .
    H HO3 0.9453 1.3817 0.4750 0.052 Uiso d R 1 . .
    O O4 0.8438(6) 0.9049(7) 0.4941(3) 0.0441(9) Uani d . 1 . .
    H HO4 0.8688 0.8905 0.5555 0.053 Uiso d R 1 . .
    O O5 0.3537(5) 0.8494(5) 0.3754(3) 0.0267(7) Uani d . 1 . .
    O O6 0.4365(5) 0.5522(5) 0.2508(3) 0.0362(8) Uani d . 1 . .
    H HO6 0.3057 0.4819 0.2428 0.043 Uiso d R 1 . .
loop_
    _atom_site_aniso_label
    _atom_site_aniso_U_11
    _atom_site_aniso_U_22
    _atom_site_aniso_U_33
    _atom_site_aniso_U_12
    _atom_site_aniso_U_13
    _atom_site_aniso_U_23
    C1 0.034(2) 0.028(2) 0.021(2) 0.0197(17) -0.0044(17) -0.0027(16)
    C2 0.037(2) 0.027(2) 0.020(2) 0.0118(19) 0.0030(18) 0.0018(16)
    C3 0.027(2) 0.035(2) 0.018(2) 0.0056(18) 0.0015(17) 0.0001(16)
    C4 0.025(2) 0.044(2) 0.018(2) 0.0172(19) 0.0026(16) 0.0059(18)
    C5 0.026(2) 0.030(2) 0.024(2) 0.0169(17) 0.0009(15) 0.0031(16)
    C6 0.038(2) 0.036(2) 0.022(2) 0.021(2) 0.0038(18) 0.0017(18)
    O1 0.0384(17) 0.0461(18) 0.0308(18) 0.0291(15) 0.0000(13) -0.0011(14)
    O2 0.0343(17) 0.0324(16) 0.0248(15) 0.0157(14) 0.0036(13) -0.0009(13)
    O3 0.0348(18) 0.0380(19) 0.0288(18) -0.0034(14) 0.0043(15) 0.0018(15)
    O4 0.0302(17) 0.077(3) 0.0334(19) 0.0334(19) -0.0011(14) 0.0063(18)
    O5 0.0262(15) 0.0278(15) 0.0283(15) 0.0152(13) -0.0072(12) -0.0043(12)
    O6 0.0282(15) 0.0430(18) 0.0367(19) 0.0172(15) 0.0019(13) -0.0121(15)
_geom_special_details
;
 All esds (except the esd in the dihedral angle between two l.s. planes)
 are estimated using the full covariance matrix.  The cell esds are taken
 into account individually in the estimation of esds in distances, angles
 and torsion angles; correlations between esds in cell parameters are only
 used when they are defined by crystal symmetry.  An approximate (isotropic)
 treatment of cell esds is used for estimating esds involving l.s. planes.
;
loop_
    _geom_bond_atom_site_label_1
    _geom_bond_atom_site_label_2
    _geom_bond_site_symmetry_2
    _geom_bond_distance
    _geom_bond_publ_flag
    C1 O1 . 1.389(5) ?
    C1 O5 . 1.435(5) ?
    C1 C2 . 1.506(6) ?
    C1 H1 . 0.9800 ?
    C2 O2 . 1.435(5) ?
    C2 C3 . 1.537(6) ?
    C2 H2 . 0.9800 ?
    C3 O3 . 1.431(5) ?
    C3 C4 . 1.526(6) ?
    C3 H3 . 0.9800 ?
    C4 O4 . 1.434(5) ?
    C4 C5 . 1.524(6) ?
    C4 H4 . 0.9800 ?
    C5 O5 . 1.441(5) ?
    C5 C6 . 1.495(6) ?
    C5 H5 . 0.9800 ?
    C6 O6 . 1.432(6) ?
    C6 H6A . 0.9700 ?
    C6 H6B . 0.9700 ?
    O1 HO1 . 0.8199 ?
    O2 HO2 . 0.8188 ?
    O3 HO3 . 0.8199 ?
    O4 HO4 . 0.8206 ?
    O6 HO6 . 0.8199 ?
loop_
    _geom_angle_atom_site_label_1
    _geom_angle_atom_site_label_2
    _geom_angle_atom_site_label_3
    _geom_angle_site_symmetry_1
    _geom_angle_site_symmetry_3
    _geom_angle
    _geom_angle_publ_flag
    O1 C1 O5 . . 108.1(3) ?
    O1 C1 C2 . . 114.3(4) ?
    O5 C1 C2 . . 109.8(3) ?
    O1 C1 H1 . . 108.2 ?
    O5 C1 H1 . . 108.2 ?
    C2 C1 H1 . . 108.2 ?
    O2 C2 C1 . . 108.5(4) ?
    O2 C2 C3 . . 111.5(4) ?
    C1 C2 C3 . . 108.7(4) ?
    O2 C2 H2 . . 109.4 ?
    C1 C2 H2 . . 109.4 ?
    C3 C2 H2 . . 109.4 ?
    O3 C3 C4 . . 110.9(4) ?
    O3 C3 C2 . . 107.5(4) ?
    C4 C3 C2 . . 110.5(3) ?
    O3 C3 H3 . . 109.3 ?
    C4 C3 H3 . . 109.3 ?
    C2 C3 H3 . . 109.3 ?
    O4 C4 C5 . . 109.0(4) ?
    O4 C4 C3 . . 111.5(4) ?
    C5 C4 C3 . . 110.5(4) ?
    O4 C4 H4 . . 108.6 ?
    C5 C4 H4 . . 108.6 ?
    C3 C4 H4 . . 108.6 ?
    O5 C5 C6 . . 106.8(3) ?
    O5 C5 C4 . . 108.5(3) ?
    C6 C5 C4 . . 112.5(3) ?
    O5 C5 H5 . . 109.7 ?
    C6 C5 H5 . . 109.7 ?
    C4 C5 H5 . . 109.7 ?
    O6 C6 C5 . . 112.2(4) ?
    O6 C6 H6A . . 109.2 ?
    C5 C6 H6A . . 109.2 ?
    O6 C6 H6B . . 109.2 ?
    C5 C6 H6B . . 109.2 ?
    H6A C6 H6B . . 107.9 ?
    C1 O1 HO1 . . 109.6 ?
    C2 O2 HO2 . . 109.4 ?
    C3 O3 HO3 . . 109.6 ?
    C4 O4 HO4 . . 109.1 ?
    C1 O5 C5 . . 113.6(3) ?
    C6 O6 HO6 . . 109.3 ?
loop_
    _geom_torsion_atom_site_label_1
    _geom_torsion_atom_site_label_2
    _geom_torsion_atom_site_label_3
    _geom_torsion_atom_site_label_4
    _geom_torsion_site_symmetry_1
    _geom_torsion_site_symmetry_2
    _geom_torsion_site_symmetry_3
    _geom_torsion_site_symmetry_4
    _geom_torsion
    _geom_torsion_publ_flag
    O1 C1 C2 O2 . . . . 58.2(5) ?
    O5 C1 C2 O2 . . . . -63.4(4) ?
    O1 C1 C2 C3 . . . . 179.6(3) ?
    O5 C1 C2 C3 . . . . 58.1(4) ?
    O2 C2 C3 O3 . . . . -174.0(3) ?
    C1 C2 C3 O3 . . . . 66.4(4) ?
    O2 C2 C3 C4 . . . . 64.8(5) ?
    C1 C2 C3 C4 . . . . -54.8(5) ?
    O3 C3 C4 O4 . . . . 56.6(5) ?
    C2 C3 C4 O4 . . . . 175.7(4) ?
    O3 C3 C4 C5 . . . . -64.8(5) ?
    C2 C3 C4 C5 . . . . 54.3(5) ?
    O4 C4 C5 O5 . . . . -178.4(3) ?
    C3 C4 C5 O5 . . . . -55.6(4) ?
    O4 C4 C5 C6 . . . . 63.7(5) ?
    C3 C4 C5 C6 . . . . -173.4(4) ?
    O5 C5 C6 O6 . . . . 74.4(4) ?
    C4 C5 C6 O6 . . . . -166.8(3) ?
    O1 C1 O5 C5 . . . . 170.9(3) ?
    C2 C1 O5 C5 . . . . -63.9(4) ?
    C6 C5 O5 C1 . . . . -177.1(3) ?
    C4 C5 O5 C1 . . . . 61.5(4) ?
loop_
    _geom_hbond_atom_site_label_D
    _geom_hbond_atom_site_label_H
    _geom_hbond_atom_site_label_A
    _geom_hbond_site_symmetry_A
    _geom_hbond_distance_DH
    _geom_hbond_distance_HA
    _geom_hbond_distance_DA
    _geom_hbond_angle_DHA
    O1 HO1 O4 1_455 0.82 1.97 2.743(5) 156
    O2 HO2 O3 3_575 0.82 1.96 2.768(5) 169
    O3 HO3 O6 3_675 0.82 1.88 2.672(5) 162
    O4 HO4 O1 3_565 0.82 1.94 2.748(5) 167
    O6 HO6 O2 2_664 0.82 1.96 2.776(4) 174
