# Supplementary material for: β-d-Altrose
Source: Acta Crystallogr Sect E Struct Rep Online. 2009 Jan 10;65(Pt 2):o280. doi: 10.1107/S1600536809000397 (PMC2968302; doi:10.1107/S1600536809000397)
Supplement: Supplementary file 2 [file e-65-0o280-Isup2.hkl]

# 
# h,k,l, Fo-squared, sigma(Fo-squared), Fc and phi(calc) 
# 
data_I
_shelx_title ' I in space group P 32' 
_shelx_refln_list_code          6 
_shelx_F_calc_maximum       59.90 
_exptl_crystal_F_000       288.00 
_reflns_d_resolution_high  0.8116 
 
loop_ 
 _symmetry_equiv_pos_as_xyz 
 'x, y, z' 
 '-y, x-y, z+2/3' 
 '-x+y, -x, z+1/3' 
 
_cell_length_a     7.1749 
_cell_length_b     7.1749 
_cell_length_c    12.7415 
_cell_angle_alpha  90.000 
_cell_angle_beta   90.000 
_cell_angle_gamma 120.000 
 
loop_ 
 _refln_index_h 
 _refln_index_k 
 _refln_index_l 
 _refln_F_squared_meas 
 _refln_F_squared_sigma 
 _refln_F_calc 
 _refln_phase_calc 
0 1 0 141.99 2.40 12.50 233.4
-1 2 0 1179.28 20.25 35.60 253.6
0 2 0 236.59 6.13 15.53 43.1
-2 3 0 134.11 2.26 12.37 239.2
-1 3 0 743.82 14.37 26.88 20.3
0 3 0 485.69 11.99 22.85 237.0
-3 4 0 66.64 1.80 8.30 217.3
-2 4 0 1378.71 36.70 37.10 202.2
-1 4 0 277.65 5.34 15.87 337.6
0 4 0 382.30 10.46 19.52 132.9
-4 5 0 200.34 10.57 13.47 330.6
-3 5 0 99.40 4.65 9.59 123.7
-2 5 0 91.11 3.44 9.20 206.8
-1 5 0 234.27 8.14 15.34 262.4
0 5 0 323.04 10.38 17.17 216.0
-5 6 0 145.58 7.13 11.96 124.8
-4 6 0 44.92 1.99 6.51 272.0
-3 6 0 74.03 4.83 7.94 23.9
-2 6 0 44.70 2.75 6.57 329.3
-1 6 0 36.54 1.45 5.81 318.9
0 6 0 93.96 6.07 9.65 3.2
-6 7 0 34.48 1.63 5.89 165.7
-5 7 0 33.34 1.37 5.82 47.6
-4 7 0 12.67 0.57 3.73 88.6
-3 7 0 28.31 2.02 5.10 323.2
-2 7 0 63.91 3.20 7.91 99.3
-1 7 0 5.20 0.54 2.46 312.5
0 7 0 41.62 1.69 6.30 38.3
-7 8 0 0.21 0.71 2.11 186.3
-6 8 0 27.27 2.28 5.02 91.8
-5 8 0 11.95 0.74 3.30 13.8
-4 8 0 10.62 0.74 3.24 173.3
-3 8 0 15.13 0.66 3.82 340.6
-2 8 0 3.95 0.52 2.46 102.5
-1 8 0 24.46 3.32 5.21 198.7
-1 1 1 1103.43 20.65 33.40 281.1
0 1 1 770.47 13.09 29.38 162.5
1 1 1 2158.17 38.73 50.51 113.6
-3 2 1 195.90 5.74 14.07 260.1
-2 2 1 648.87 15.44 25.04 284.5
-1 2 1 1363.72 22.82 37.82 130.2
0 2 1 23.45 0.59 5.00 75.4
1 2 1 547.31 11.52 24.89 333.8
2 2 1 174.72 6.15 12.86 17.7
-5 3 1 15.73 0.73 3.76 298.8
-4 3 1 557.54 11.96 22.81 300.2
-3 3 1 92.18 3.36 10.44 282.8
-2 3 1 339.65 7.52 19.14 60.3
-1 3 1 2610.09 67.67 51.56 102.4
0 3 1 177.45 4.71 13.06 51.7
1 3 1 341.30 8.31 18.85 76.5
2 3 1 38.96 1.97 5.84 192.2
3 3 1 53.45 2.17 7.03 293.1
-7 4 1 22.13 1.65 4.88 113.6
-6 4 1 6.08 0.98 1.96 38.2
-5 4 1 34.12 1.04 5.64 348.3
-4 4 1 458.67 10.51 21.74 165.8
-3 4 1 105.85 3.31 10.34 214.7
-2 4 1 548.95 15.61 22.67 241.5
-1 4 1 31.79 1.02 5.46 196.2
0 4 1 143.36 4.92 12.18 195.8
1 4 1 66.20 2.25 7.83 325.9
2 4 1 302.58 13.60 16.94 106.7
3 4 1 13.66 1.44 3.72 148.7
4 4 1 9.99 0.92 3.31 88.4
-8 5 1 23.56 1.22 5.13 42.9
-7 5 1 11.39 1.43 3.48 47.3
-6 5 1 46.27 1.80 6.38 210.8
-5 5 1 127.05 6.25 11.33 285.0
-4 5 1 20.05 1.22 4.73 201.6
-3 5 1 44.29 1.94 6.66 10.1
-2 5 1 43.24 1.66 6.43 32.2
-1 5 1 7.06 0.40 2.52 241.5
0 5 1 271.08 6.68 16.24 239.6
1 5 1 383.66 14.38 18.83 278.9
2 5 1 35.37 1.59 6.02 208.8
3 5 1 32.24 1.80 5.69 208.4
-8 6 1 14.28 1.47 3.84 337.2
-7 6 1 102.56 8.82 9.45 95.0
-6 6 1 157.44 13.10 11.91 69.2
-5 6 1 6.60 0.87 2.16 85.1
-4 6 1 53.85 1.82 7.19 110.1
-3 6 1 11.90 0.54 3.36 125.8
-2 6 1 104.22 5.68 9.83 264.5
-1 6 1 9.66 0.78 3.17 17.3
0 6 1 9.34 0.63 2.82 285.4
1 6 1 154.92 7.09 11.37 341.9
2 6 1 2.65 0.37 1.45 47.5
-8 7 1 11.79 1.98 3.89 168.3
-7 7 1 3.33 0.53 1.88 274.5
-6 7 1 40.34 4.14 5.71 200.5
-5 7 1 14.17 1.59 3.50 296.2
-4 7 1 43.74 0.96 6.81 68.8
-3 7 1 15.78 2.00 3.57 241.9
-2 7 1 77.75 7.13 8.32 102.1
-1 7 1 10.87 0.75 4.03 205.5
0 7 1 5.19 0.60 2.26 102.1
1 7 1 3.64 2.20 2.02 160.4
-7 8 1 0.30 0.78 1.25 179.6
-6 8 1 3.79 0.52 2.03 264.7
-5 8 1 0.99 0.62 0.44 60.7
-4 8 1 10.42 0.92 3.30 150.6
-3 8 1 15.95 0.67 4.07 204.1
-2 8 1 8.24 1.77 3.16 2.4
-1 8 1 11.44 0.53 3.61 276.0
-1 1 2 1215.53 19.86 36.52 197.7
0 1 2 3119.59 52.11 59.86 331.5
1 1 2 334.62 9.01 18.99 13.8
-3 2 2 339.34 10.26 17.63 89.3
-2 2 2 656.83 17.10 25.08 314.8
-1 2 2 968.97 18.32 31.82 33.9
0 2 2 63.77 1.40 8.27 126.9
1 2 2 375.44 8.18 20.25 62.5
2 2 2 54.81 2.11 7.41 239.0
-5 3 2 86.08 4.79 8.88 194.2
-4 3 2 56.10 1.45 7.40 159.9
-3 3 2 60.16 1.43 7.41 43.4
-2 3 2 543.39 9.21 23.91 133.4
-1 3 2 397.56 9.03 19.94 327.0
0 3 2 10.03 0.35 3.44 58.2
1 3 2 16.99 0.49 4.10 274.5
2 3 2 321.03 15.34 17.32 122.7
3 3 2 77.49 2.89 8.04 91.9
-7 4 2 44.89 2.02 6.64 245.0
-6 4 2 27.59 1.43 5.10 259.8
-5 4 2 16.85 0.45 3.57 244.3
-4 4 2 346.81 8.12 18.74 344.6
-3 4 2 7.12 0.35 2.29 255.7
-2 4 2 33.37 0.69 6.02 332.7
-1 4 2 867.36 23.44 28.17 293.0
0 4 2 45.42 1.75 6.58 95.1
1 4 2 656.43 29.01 24.91 151.6
2 4 2 21.41 1.60 4.42 152.3
3 4 2 54.69 2.40 7.35 192.4
4 4 2 21.53 1.49 4.84 140.0
-8 5 2 12.09 1.15 3.28 108.1
-7 5 2 59.09 4.40 7.72 88.4
-6 5 2 55.81 3.27 7.40 253.4
-5 5 2 372.01 18.63 19.46 51.9
-4 5 2 101.20 3.86 9.62 247.8
-3 5 2 218.55 6.94 15.15 359.3
-2 5 2 129.62 3.90 10.49 221.2
-1 5 2 234.73 11.14 14.50 291.4
0 5 2 24.76 1.26 4.50 66.5
1 5 2 20.24 1.09 4.07 346.6
2 5 2 45.74 2.18 5.95 343.9
3 5 2 12.76 1.34 3.60 135.8
-8 6 2 9.63 1.65 3.33 169.5
-7 6 2 9.57 1.52 3.14 87.1
-6 6 2 42.45 3.72 6.31 123.5
-5 6 2 91.94 4.34 9.88 103.4
-4 6 2 21.75 1.22 5.19 124.0
-3 6 2 13.16 1.13 3.93 3.9
-2 6 2 56.99 2.87 7.41 181.1
-1 6 2 7.43 0.50 3.02 340.8
0 6 2 4.40 0.58 1.67 47.8
1 6 2 17.21 1.53 3.79 174.4
2 6 2 2.06 0.35 1.50 273.1
-8 7 2 9.81 2.37 4.15 44.5
-7 7 2 9.91 1.37 3.21 239.2
-6 7 2 0.82 0.54 0.90 344.6
-5 7 2 11.68 0.84 3.59 157.1
-4 7 2 2.28 0.49 1.53 205.9
-3 7 2 100.43 8.78 10.01 188.3
-2 7 2 7.65 0.98 2.43 264.4
-1 7 2 2.27 0.45 1.72 287.3
0 7 2 19.50 1.69 4.62 349.7
1 7 2 14.33 5.45 1.96 148.6
-7 8 2 7.82 1.08 3.45 299.5
-6 8 2 16.40 1.65 4.27 78.0
-5 8 2 9.66 0.62 3.15 289.8
-4 8 2 14.84 1.35 3.73 120.3
-3 8 2 5.27 0.99 2.09 145.3
-2 8 2 3.97 0.66 2.21 296.3
-1 8 2 8.60 2.10 3.10 306.4
0 0 3 1298.47 60.03 37.53 113.0
-1 1 3 813.71 13.76 29.21 102.6
0 1 3 738.17 18.25 28.24 246.6
1 1 3 299.23 7.99 17.28 108.5
-3 2 3 91.58 2.83 9.61 221.7
-2 2 3 165.69 4.15 13.26 306.2
-1 2 3 47.71 1.72 7.20 308.7
0 2 3 7.85 0.28 3.21 69.6
1 2 3 394.14 13.28 19.92 62.3
2 2 3 415.03 14.82 20.51 186.2
-5 3 3 17.60 0.57 3.79 18.5
-4 3 3 85.12 2.31 9.74 327.6
-3 3 3 444.70 11.60 21.42 279.5
-2 3 3 428.00 8.03 21.37 244.6
-1 3 3 1876.53 38.59 42.25 120.1
0 3 3 184.83 5.29 13.35 187.8
1 3 3 93.78 2.35 9.83 258.8
2 3 3 43.38 2.03 6.66 90.0
3 3 3 122.52 4.42 11.21 315.3
-7 4 3 60.53 3.05 7.86 326.9
-6 4 3 113.34 4.22 10.52 78.4
-5 4 3 35.36 1.88 5.88 313.9
-4 4 3 161.45 3.45 13.02 276.4
-3 4 3 191.93 5.80 13.72 271.8
-2 4 3 591.79 18.43 24.36 336.6
-1 4 3 112.87 3.01 10.87 345.9
0 4 3 1.59 0.22 1.21 141.1
1 4 3 323.78 8.71 18.04 76.8
2 4 3 57.21 2.99 7.30 140.5
3 4 3 54.60 2.23 7.35 186.7
4 4 3 7.52 0.88 3.19 296.2
-8 5 3 53.13 4.80 8.07 142.1
-7 5 3 3.05 0.43 1.78 142.8
-6 5 3 100.13 6.86 9.56 19.5
-5 5 3 366.74 14.03 19.27 294.8
-4 5 3 78.29 2.01 8.81 89.4
-3 5 3 137.01 3.68 11.76 15.3
-2 5 3 60.93 3.97 7.82 73.8
-1 5 3 26.78 1.29 4.91 113.6
0 5 3 247.02 9.32 15.38 88.7
1 5 3 373.35 22.81 18.90 277.3
2 5 3 6.38 0.49 2.27 105.0
3 5 3 3.59 0.81 2.04 165.7
-8 6 3 1.51 0.34 1.15 112.7
-7 6 3 2.04 0.55 1.59 23.0
-6 6 3 21.10 2.15 4.71 151.0
-5 6 3 174.24 14.08 14.30 163.0
-4 6 3 109.91 4.77 10.90 222.0
-3 6 3 105.30 6.71 10.60 287.9
-2 6 3 99.35 4.69 9.57 60.7
-1 6 3 101.03 3.45 9.89 13.0
0 6 3 32.11 1.47 5.81 39.6
1 6 3 17.35 1.50 4.33 216.4
2 6 3 10.62 0.75 2.82 89.3
-7 7 3 1.94 0.58 1.52 255.1
-6 7 3 2.47 0.44 1.71 351.3
-5 7 3 22.54 1.27 4.58 80.4
-4 7 3 15.50 1.77 4.30 241.6
-3 7 3 62.01 5.07 8.25 79.8
-2 7 3 4.03 0.53 2.09 210.6
-1 7 3 11.14 0.94 3.13 245.9
0 7 3 26.11 2.64 5.32 224.4
-6 8 3 2.63 0.37 1.49 209.7
-5 8 3 11.56 1.54 3.55 156.7
-4 8 3 8.14 1.38 3.14 170.2
-3 8 3 14.08 1.26 3.94 303.4
-2 8 3 15.20 0.50 4.01 17.5
-1 1 4 525.60 14.09 23.35 100.7
0 1 4 1156.62 18.65 33.81 144.6
1 1 4 942.97 23.79 30.98 280.4
-3 2 4 74.61 2.11 8.80 351.5
-2 2 4 180.76 4.95 13.33 158.8
-1 2 4 790.22 11.48 28.72 216.9
0 2 4 664.58 17.38 25.05 151.5
1 2 4 500.17 13.42 22.48 227.2
2 2 4 4.04 0.27 1.77 337.5
-5 3 4 29.42 2.01 5.25 160.1
-4 3 4 113.67 3.49 11.03 325.1
-3 3 4 30.51 1.18 5.27 24.2
-2 3 4 225.18 6.16 14.30 230.7
-1 3 4 157.14 4.16 12.35 354.3
0 3 4 301.49 8.04 17.86 223.0
1 3 4 40.59 1.09 6.14 215.6
2 3 4 43.43 2.59 6.68 13.2
3 3 4 125.72 6.53 11.87 355.2
-7 4 4 62.97 4.23 7.87 344.9
-6 4 4 7.84 0.76 2.93 205.3
-5 4 4 122.30 5.45 10.85 13.4
-4 4 4 97.34 4.07 9.79 222.3
-3 4 4 128.09 3.10 11.40 126.3
-2 4 4 197.06 6.29 13.62 54.3
-1 4 4 12.42 0.45 3.34 326.1
0 4 4 167.71 9.49 12.75 238.7
1 4 4 76.58 2.25 8.30 9.0
2 4 4 39.02 1.99 6.03 239.6
3 4 4 47.23 3.20 6.89 176.5
4 4 4 36.67 4.19 6.36 99.8
-8 5 4 58.73 3.76 8.49 172.8
-7 5 4 17.30 1.17 4.37 131.8
-6 5 4 36.69 1.55 6.26 197.6
-5 5 4 208.18 10.58 14.56 271.5
-4 5 4 563.86 22.30 24.96 28.2
-3 5 4 88.09 2.72 8.80 357.8
-2 5 4 42.66 1.87 6.33 327.9
-1 5 4 95.36 4.94 9.49 138.0
0 5 4 62.08 2.32 8.03 322.2
1 5 4 33.22 2.44 5.47 132.8
2 5 4 8.41 0.96 3.08 214.7
3 5 4 1.21 0.35 1.01 92.0
-8 6 4 10.48 1.76 3.68 13.3
-7 6 4 9.85 0.90 3.22 282.1
-6 6 4 146.51 10.26 12.58 188.4
-5 6 4 22.40 1.52 4.67 39.9
-4 6 4 62.48 4.28 7.70 37.7
-3 6 4 37.78 1.55 6.39 261.6
-2 6 4 72.54 2.06 8.80 24.0
-1 6 4 53.94 1.69 7.19 357.7
0 6 4 9.26 0.56 2.67 198.9
1 6 4 5.02 0.76 2.40 148.2
2 6 4 34.25 2.32 5.88 17.9
-7 7 4 9.03 1.76 3.08 162.2
-6 7 4 23.58 1.74 4.45 83.9
-5 7 4 53.42 4.39 7.41 277.3
-4 7 4 10.02 1.05 3.55 39.0
-3 7 4 32.39 2.09 5.02 52.5
-2 7 4 7.87 1.64 1.86 55.0
-1 7 4 2.11 0.50 1.46 184.7
0 7 4 17.89 1.74 4.68 87.3
-6 8 4 2.29 0.56 1.79 344.6
-5 8 4 1.02 0.48 0.78 83.8
-4 8 4 5.71 0.53 1.93 81.6
-3 8 4 26.66 2.33 5.30 183.5
-2 8 4 22.28 1.78 4.70 186.4
-1 1 5 2779.89 73.89 53.11 191.8
0 1 5 259.74 7.36 16.09 182.2
1 1 5 554.74 19.79 23.58 65.1
-3 2 5 65.73 2.33 8.29 273.1
-2 2 5 131.04 3.99 11.40 127.9
-1 2 5 56.57 1.66 7.42 159.3
0 2 5 134.86 4.53 12.43 334.2
1 2 5 51.08 1.93 7.03 179.4
2 2 5 13.00 0.54 3.37 138.7
-5 3 5 61.89 3.57 8.18 347.8
-4 3 5 69.43 3.45 7.98 138.9
-3 3 5 32.03 1.47 5.73 151.2
-2 3 5 557.91 19.84 23.92 146.6
-1 3 5 212.05 7.30 14.33 262.6
0 3 5 5.25 0.45 1.67 11.9
1 3 5 51.34 2.07 6.74 314.6
2 3 5 30.22 2.18 5.27 260.8
3 3 5 4.09 0.51 1.57 329.6
-7 4 5 16.36 1.39 4.31 184.0
-6 4 5 128.51 4.74 12.12 29.7
-5 4 5 4.17 0.58 1.79 39.1
-4 4 5 92.83 5.34 9.83 202.1
-3 4 5 10.28 0.48 3.07 233.3
-2 4 5 153.09 6.60 12.40 240.0
-1 4 5 105.10 2.95 10.05 254.8
0 4 5 262.80 11.59 15.64 96.4
1 4 5 186.43 5.53 12.94 256.5
2 4 5 45.33 4.01 6.27 154.6
3 4 5 26.35 2.52 4.89 233.6
4 4 5 5.07 1.15 2.59 298.8
-8 5 5 46.79 3.67 7.80 192.7
-7 5 5 23.59 0.85 5.13 249.7
-6 5 5 134.32 5.32 11.42 357.2
-5 5 5 75.05 2.43 8.33 119.4
-4 5 5 117.16 7.18 10.43 28.7
-3 5 5 105.85 4.75 10.11 48.4
-2 5 5 14.27 0.39 4.05 263.6
-1 5 5 164.41 6.42 12.18 227.2
0 5 5 289.01 12.48 16.88 303.2
1 5 5 8.71 0.75 2.91 193.9
2 5 5 2.30 0.35 1.70 343.8
3 5 5 5.13 0.57 1.98 43.9
-8 6 5 15.49 2.13 4.84 87.5
-7 6 5 20.90 2.09 4.93 251.4
-6 6 5 1.29 0.40 0.63 266.3
-5 6 5 23.64 1.29 4.73 332.7
-4 6 5 48.33 2.19 6.98 264.4
-3 6 5 35.93 1.40 6.05 44.5
-2 6 5 66.40 3.66 8.13 57.0
-1 6 5 100.25 2.46 10.16 34.5
0 6 5 102.79 1.41 10.13 78.2
1 6 5 3.41 0.39 1.69 116.3
2 6 5 13.29 2.39 3.49 253.6
-7 7 5 4.73 2.34 2.59 246.7
-6 7 5 43.73 3.03 6.30 7.0
-5 7 5 10.39 0.84 2.85 141.6
-4 7 5 49.61 5.35 7.27 174.9
-3 7 5 11.54 0.86 3.37 266.7
-2 7 5 9.01 0.72 3.29 83.3
-1 7 5 7.47 0.56 2.66 128.8
0 7 5 8.70 2.02 2.90 27.6
-5 8 5 12.84 1.53 3.24 129.4
-4 8 5 9.26 1.27 3.14 321.0
-3 8 5 14.27 3.79 4.10 76.4
-2 8 5 5.81 1.53 1.63 222.6
0 0 6 1639.16 68.68 42.30 82.8
-1 1 6 104.23 3.48 9.78 242.8
0 1 6 713.17 23.44 27.53 10.5
1 1 6 251.63 6.97 15.71 262.1
-3 2 6 26.88 1.11 4.92 325.6
-2 2 6 95.90 2.59 9.73 76.5
-1 2 6 460.07 14.19 21.31 42.6
0 2 6 29.88 0.94 5.66 215.7
1 2 6 85.04 2.00 8.92 194.4
2 2 6 6.28 0.75 1.93 105.8
-5 3 6 44.29 3.42 6.18 321.1
-4 3 6 307.94 16.80 16.45 124.6
-3 3 6 55.76 3.01 7.64 256.5
-2 3 6 489.96 17.56 21.83 39.0
-1 3 6 385.39 11.03 19.69 232.9
0 3 6 194.78 7.68 13.33 177.7
1 3 6 151.78 5.54 11.92 165.5
2 3 6 27.47 0.72 5.32 52.4
3 3 6 118.89 7.26 10.27 167.1
-7 4 6 106.12 7.26 10.53 44.8
-6 4 6 40.29 2.50 6.17 126.4
-5 4 6 6.85 0.51 2.43 103.7
-4 4 6 9.28 0.74 2.52 75.5
-3 4 6 173.28 12.18 13.02 247.9
-2 4 6 542.71 24.77 22.78 264.9
-1 4 6 39.74 1.30 5.96 31.7
0 4 6 235.45 7.84 15.26 218.2
1 4 6 17.91 0.98 3.98 244.1
2 4 6 28.43 1.77 4.86 217.0
3 4 6 16.53 1.23 4.20 308.2
4 4 6 0.98 0.53 1.35 341.9
-8 5 6 4.00 3.48 1.38 208.3
-7 5 6 22.03 1.02 4.87 327.0
-6 5 6 6.62 0.63 2.71 120.6
-5 5 6 73.24 2.36 8.75 51.6
-4 5 6 121.44 8.86 10.67 56.3
-3 5 6 35.07 2.03 5.28 121.8
-2 5 6 12.85 0.73 3.59 127.4
-1 5 6 56.97 1.83 6.96 19.8
0 5 6 242.32 9.35 15.06 223.2
1 5 6 251.29 10.93 15.43 323.5
2 5 6 30.75 2.50 5.20 359.9
3 5 6 11.60 0.55 3.45 270.2
-7 6 6 3.83 0.58 1.97 165.7
-6 6 6 52.03 3.00 7.34 92.5
-5 6 6 157.95 6.19 12.92 206.2
-4 6 6 115.55 5.44 10.99 354.0
-3 6 6 64.63 4.46 8.41 145.6
-2 6 6 11.32 0.85 3.48 353.0
-1 6 6 76.84 1.76 9.08 106.0
0 6 6 6.05 0.59 2.40 61.9
1 6 6 5.64 0.93 1.95 70.7
-7 7 6 8.18 0.65 2.50 195.7
-6 7 6 27.43 2.33 5.32 278.7
-5 7 6 1.77 0.29 1.34 79.9
-4 7 6 3.09 0.43 2.01 321.0
-3 7 6 17.23 2.36 4.19 130.0
-2 7 6 4.28 0.56 2.48 327.5
-1 7 6 1.81 0.42 1.22 57.1
0 7 6 11.27 2.50 3.65 168.5
-3 8 6 8.33 2.16 3.00 350.4
-1 1 7 532.08 21.04 23.87 281.9
0 1 7 172.29 5.74 14.01 169.7
1 1 7 271.50 9.93 16.55 356.7
-3 2 7 78.24 4.15 8.77 292.5
-2 2 7 23.40 1.31 4.59 51.1
-1 2 7 18.86 0.80 4.26 134.5
0 2 7 37.81 2.02 6.02 313.2
1 2 7 234.11 12.29 14.58 121.3
2 2 7 105.81 5.35 9.90 108.6
-5 3 7 173.36 8.38 12.99 282.2
-4 3 7 148.83 6.56 11.64 287.0
-3 3 7 63.54 2.70 7.93 165.5
-2 3 7 41.54 2.28 6.07 91.5
-1 3 7 503.56 25.06 21.83 196.0
0 3 7 115.01 4.96 10.40 16.2
1 3 7 6.71 1.21 1.47 122.5
2 3 7 60.03 5.01 7.15 289.9
3 3 7 45.04 2.04 6.17 121.0
-7 4 7 42.05 3.80 6.92 53.0
-6 4 7 50.20 2.62 7.47 73.3
-5 4 7 26.05 1.90 5.33 288.7
-4 4 7 18.70 0.94 4.08 8.1
-3 4 7 315.47 14.96 17.09 297.7
-2 4 7 15.72 1.26 4.52 324.3
-1 4 7 195.00 19.46 13.52 199.0
0 4 7 494.71 22.01 22.05 7.4
1 4 7 57.78 2.64 7.74 154.5
2 4 7 45.46 2.18 6.31 246.8
3 4 7 4.27 0.76 1.60 284.7
-7 5 7 2.76 0.26 1.87 215.2
-6 5 7 1.01 0.39 1.06 57.7
-5 5 7 34.01 1.76 5.68 60.3
-4 5 7 161.82 8.85 12.55 134.6
-3 5 7 174.04 8.66 12.79 106.8
-2 5 7 44.26 2.45 6.64 136.2
-1 5 7 59.89 4.16 7.82 289.4
0 5 7 70.58 4.70 8.37 321.2
1 5 7 56.42 2.82 7.18 313.4
2 5 7 3.81 0.49 1.89 6.5
-7 6 7 1.09 0.29 0.87 197.7
-6 6 7 2.53 0.31 1.00 180.9
-5 6 7 12.28 0.70 3.47 193.2
-4 6 7 30.66 1.80 5.53 162.5
-3 6 7 10.85 1.24 3.32 72.3
-2 6 7 43.28 4.59 6.83 127.3
-1 6 7 15.04 1.81 4.47 189.6
0 6 7 21.59 2.63 4.53 265.2
1 6 7 1.64 0.53 1.18 177.2
-6 7 7 2.17 0.36 1.69 310.2
-5 7 7 8.35 2.05 2.73 12.6
-4 7 7 15.82 1.74 3.75 282.4
-3 7 7 16.29 2.88 4.41 83.1
-2 7 7 58.04 2.39 7.59 223.8
-1 7 7 30.53 3.79 6.57 330.3
-1 1 8 373.44 15.80 19.30 299.5
0 1 8 216.63 7.55 15.73 40.9
1 1 8 4.05 0.34 2.01 46.7
-3 2 8 354.09 17.05 18.00 240.6
-2 2 8 65.48 3.93 7.90 144.2
-1 2 8 0.67 0.32 0.47 282.4
0 2 8 21.05 1.41 4.98 325.3
1 2 8 22.78 1.73 5.26 232.5
2 2 8 78.25 6.32 9.03 21.4
-5 3 8 69.14 7.90 8.00 324.5
-4 3 8 97.91 6.06 9.63 289.9
-3 3 8 19.39 0.96 3.69 155.7
-2 3 8 264.69 12.85 15.25 309.2
-1 3 8 105.87 8.57 9.68 34.6
0 3 8 157.77 14.23 12.72 206.1
1 3 8 292.98 17.43 16.82 43.7
2 3 8 43.87 2.70 5.86 219.5
3 3 8 8.22 1.15 3.10 196.2
-7 4 8 6.73 0.70 2.76 318.8
-6 4 8 15.69 1.62 4.54 150.8
-5 4 8 34.79 1.20 5.76 176.1
-4 4 8 235.50 10.27 14.83 66.9
-3 4 8 134.50 9.68 10.90 317.5
-2 4 8 294.24 25.31 15.32 350.5
-1 4 8 180.81 12.97 13.68 348.7
0 4 8 2.29 0.64 0.92 143.3
1 4 8 24.39 1.69 4.80 212.3
2 4 8 93.36 2.19 8.51 130.0
3 4 8 16.20 1.09 3.96 160.3
-7 5 8 33.14 2.16 5.74 236.1
-6 5 8 12.16 2.32 4.20 44.1
-5 5 8 108.96 5.29 10.24 135.9
-4 5 8 31.26 2.38 5.23 8.3
-3 5 8 260.97 18.92 15.67 168.8
-2 5 8 18.28 1.87 4.12 320.3
-1 5 8 40.04 2.16 6.19 22.6
0 5 8 19.16 0.90 4.30 319.0
1 5 8 7.74 1.49 2.73 86.1
2 5 8 1.95 0.51 1.28 6.6
-7 6 8 11.42 0.90 2.97 140.3
-6 6 8 0.80 0.34 1.45 303.0
-5 6 8 51.41 3.20 7.16 99.6
-4 6 8 32.73 2.46 5.61 246.7
-3 6 8 1.07 0.41 0.43 300.7
-2 6 8 23.71 3.12 5.09 246.3
-1 6 8 8.10 0.80 2.58 135.1
0 6 8 45.48 4.66 7.12 172.3
1 6 8 9.20 2.69 3.53 334.9
-6 7 8 37.16 0.78 5.74 62.1
-5 7 8 1.27 0.46 0.94 113.6
-4 7 8 3.96 0.80 1.80 115.5
-3 7 8 2.32 0.71 1.64 271.0
-2 7 8 2.75 0.53 1.57 319.8
-1 7 8 32.28 1.26 5.37 189.4
0 0 9 1711.80 172.00 44.51 126.2
-1 1 9 172.06 10.53 13.68 195.0
0 1 9 107.15 5.97 10.36 25.2
1 1 9 97.05 6.64 8.91 168.3
-3 2 9 73.95 7.24 7.26 337.3
-2 2 9 11.17 0.68 3.21 155.0
-1 2 9 81.38 2.25 8.99 323.2
0 2 9 65.78 5.23 8.26 113.8
1 2 9 138.45 6.46 11.22 199.2
2 2 9 69.18 4.69 7.88 274.0
-5 3 9 28.89 3.18 5.40 319.4
-4 3 9 3.48 0.46 1.50 168.6
-3 3 9 6.41 1.23 2.11 277.7
-2 3 9 107.73 6.94 9.11 330.9
-1 3 9 100.33 6.91 10.45 192.6
0 3 9 67.08 4.97 8.08 328.6
1 3 9 13.29 2.14 3.41 305.1
2 3 9 3.08 0.43 1.25 175.8
3 3 9 91.06 6.64 9.48 53.9
-7 4 9 23.64 2.74 5.22 102.5
-6 4 9 1.44 0.63 1.72 144.6
-5 4 9 100.42 7.11 10.11 216.3
-4 4 9 84.11 3.93 9.52 339.9
-3 4 9 99.83 14.17 9.21 18.9
-2 4 9 155.46 17.38 11.62 341.1
-1 4 9 300.57 18.41 16.73 90.4
0 4 9 17.41 1.31 3.89 311.2
1 4 9 24.08 1.84 5.36 158.0
2 4 9 101.53 3.88 9.55 213.3
3 4 9 4.16 0.89 2.32 303.0
-7 5 9 5.65 0.33 2.70 311.9
-6 5 9 59.91 3.81 7.60 121.8
-5 5 9 51.34 3.32 7.14 310.5
-4 5 9 1.00 0.51 0.57 67.5
-3 5 9 51.30 4.25 6.84 219.7
-2 5 9 6.96 0.48 2.93 298.9
-1 5 9 6.10 0.47 2.31 16.0
0 5 9 11.23 1.30 4.18 13.8
1 5 9 87.00 6.22 9.70 44.9
2 5 9 9.63 0.60 3.60 49.7
-6 6 9 2.25 0.78 1.56 79.3
-5 6 9 90.18 6.15 9.77 242.2
-4 6 9 4.67 0.78 2.34 323.4
-3 6 9 49.61 10.88 5.82 82.0
-2 6 9 2.78 0.51 1.79 22.6
-1 6 9 7.81 0.84 3.02 59.6
0 6 9 23.85 3.46 5.17 156.7
-5 7 9 11.50 2.25 4.05 163.8
-4 7 9 4.18 0.61 2.09 107.4
-3 7 9 1.51 1.10 0.52 85.0
-2 7 9 3.67 1.72 4.08 141.5
-1 1 10 86.58 12.54 8.75 129.7
0 1 10 278.77 35.77 17.15 269.3
1 1 10 237.11 21.62 15.41 183.9
-3 2 10 6.52 0.54 1.96 88.3
-2 2 10 103.69 5.50 9.53 60.5
-1 2 10 184.90 3.94 13.67 251.2
0 2 10 3.88 0.93 2.13 324.1
1 2 10 61.34 3.98 7.78 30.4
2 2 10 12.78 1.67 3.28 254.5
-5 3 10 60.23 6.49 7.67 23.2
-4 3 10 101.53 6.12 9.93 71.8
-3 3 10 68.76 4.03 7.83 309.7
-2 3 10 79.40 9.63 8.45 158.7
-1 3 10 146.70 12.52 11.74 226.7
0 3 10 63.37 6.73 7.34 170.8
1 3 10 68.76 1.86 8.67 223.9
2 3 10 37.57 3.35 5.84 43.9
3 3 10 6.41 1.19 2.54 15.8
-6 4 10 17.13 2.87 3.94 283.2
-5 4 10 73.69 4.85 8.75 136.1
-4 4 10 96.09 2.72 9.35 292.4
-3 4 10 3.16 0.52 1.88 26.5
-2 4 10 28.63 3.72 5.61 35.9
-1 4 10 22.97 1.40 4.14 6.9
0 4 10 40.28 4.12 6.47 263.2
1 4 10 24.19 1.86 4.42 71.8
2 4 10 20.74 1.82 4.73 240.3
-6 5 10 40.46 2.95 6.72 274.4
-5 5 10 66.96 1.41 7.83 48.5
-4 5 10 5.02 0.44 2.07 309.0
-3 5 10 29.44 2.86 4.98 61.1
-2 5 10 7.77 0.48 2.61 126.3
-1 5 10 25.99 1.57 4.87 359.7
0 5 10 14.91 1.12 4.13 10.3
1 5 10 19.05 0.94 4.65 44.1
-5 6 10 3.76 0.33 2.14 177.0
-4 6 10 10.35 0.71 3.36 259.1
-3 6 10 3.08 0.95 1.63 47.9
-2 6 10 13.58 1.70 3.67 351.2
-1 6 10 20.91 1.83 4.50 97.9
-1 1 11 183.49 13.84 14.71 349.9
0 1 11 62.58 1.67 5.84 133.1
1 1 11 128.66 11.10 9.98 104.4
-3 2 11 32.37 2.81 5.16 130.1
-2 2 11 57.88 6.46 6.41 342.3
-1 2 11 520.29 61.49 24.32 166.9
0 2 11 30.96 1.70 5.42 76.3
1 2 11 28.51 1.94 5.56 103.1
2 2 11 24.41 0.50 4.73 282.5
-5 3 11 16.04 1.71 3.22 186.6
-4 3 11 23.02 2.51 4.44 61.7
-3 3 11 28.74 2.89 5.04 180.2
-2 3 11 175.15 19.41 12.34 246.0
-1 3 11 32.89 3.13 5.09 33.8
0 3 11 71.43 3.20 8.22 306.0
1 3 11 62.99 2.60 7.82 193.8
2 3 11 26.21 1.68 5.07 189.9
3 3 11 5.90 0.88 2.17 124.2
-6 4 11 50.27 6.93 7.08 68.1
-5 4 11 46.56 5.54 9.03 317.9
-4 4 11 25.08 2.22 5.40 133.3
-3 4 11 1.15 1.38 4.90 157.9
-2 4 11 24.22 3.13 4.17 47.2
-1 4 11 31.20 1.29 5.14 76.6
0 4 11 20.07 1.46 4.46 183.6
1 4 11 178.18 4.99 14.25 294.8
2 4 11 58.98 15.92 8.53 284.8
-5 5 11 56.05 4.47 7.66 189.5
-4 5 11 41.06 2.19 5.72 50.3
-3 5 11 17.66 1.17 3.55 100.4
-2 5 11 11.83 0.87 3.47 310.6
-1 5 11 27.53 0.81 4.77 29.1
0 5 11 30.95 2.08 5.66 85.3
-4 6 11 1.18 0.32 1.11 255.9
-3 6 11 9.38 0.51 3.30 72.6
-2 6 11 3.60 0.72 1.99 215.9
0 0 12 36.57 2.06 4.57 351.1
-1 1 12 58.53 1.59 7.51 302.4
0 1 12 12.43 4.12 2.60 133.6
1 1 12 2.27 0.53 1.54 45.3
-3 2 12 3.74 0.58 2.42 7.8
-2 2 12 46.11 7.25 6.21 29.5
-1 2 12 38.91 4.29 5.98 123.7
0 2 12 6.98 1.57 2.59 182.8
1 2 12 7.77 6.42 3.08 156.8
2 2 12 25.01 1.54 5.48 207.2
-5 3 12 29.50 6.17 5.42 121.3
-4 3 12 15.67 3.10 3.63 344.7
-3 3 12 5.53 0.77 1.87 271.0
-2 3 12 68.71 8.48 6.85 92.2
-1 3 12 83.97 9.12 9.06 264.2
0 3 12 219.09 16.61 14.23 294.2
1 3 12 7.26 1.62 2.16 31.8
2 3 12 16.03 2.28 4.53 231.1
-5 4 12 14.60 2.61 7.19 53.6
-4 4 12 3.42 0.39 2.11 15.1
-3 4 12 30.78 1.75 4.94 5.4
-2 4 12 37.53 4.01 5.59 40.3
-1 4 12 23.25 1.95 4.06 167.8
0 4 12 11.08 1.31 3.03 206.8
1 4 12 13.75 1.38 3.90 146.8
-4 5 12 47.42 3.66 6.05 146.5
-3 5 12 12.53 1.07 3.50 169.4
-2 5 12 4.38 0.96 2.31 133.7
-1 5 12 21.05 2.64 4.65 177.6
-1 1 13 1.83 0.59 0.74 279.0
0 1 13 25.56 5.86 4.66 355.7
1 1 13 3.60 0.72 1.90 17.8
-3 2 13 3.44 0.85 1.78 35.0
-2 2 13 171.05 23.35 12.54 244.7
-1 2 13 25.41 4.16 4.20 352.1
0 2 13 25.34 0.69 4.86 204.8
1 2 13 3.92 0.82 1.96 314.4
2 2 13 3.43 0.44 2.10 76.7
-4 3 13 5.57 2.47 4.16 40.3
-3 3 13 11.71 1.87 3.19 358.3
-2 3 13 46.92 6.31 4.94 323.8
-1 3 13 6.85 0.62 2.32 83.6
0 3 13 11.23 1.83 3.53 1.0
1 3 13 18.61 2.17 4.47 325.4
-4 4 13 10.20 5.45 3.05 23.8
-3 4 13 21.91 2.14 4.37 114.2
-2 4 13 11.42 2.03 3.70 211.6
-1 4 13 15.58 1.26 3.20 338.7
0 4 13 16.01 0.57 3.76 49.5
-1 1 14 53.18 23.81 7.17 274.1
0 1 14 11.30 1.17 4.10 32.0
1 1 14 12.70 1.67 4.32 176.7
-3 2 14 1.28 0.76 1.79 348.6
-2 2 14 3.38 5.90 1.90 78.7
-1 2 14 122.34 9.80 9.91 294.6
0 2 14 1.39 0.81 0.20 222.0
1 2 14 7.69 0.88 3.13 188.1
2 2 14 0.29 0.71 1.49 168.0
-3 3 14 22.87 2.01 3.54 273.1
-2 3 14 4.21 0.67 2.38 324.3
-1 3 14 27.41 14.63 4.93 55.5
0 3 14 16.24 1.15 3.99 17.7
-2 4 14 9.88 2.41 5.06 84.0
-1 1 15 5.21 0.58 4.02 107.4
0 1 15 8.58 0.75 3.38 94.2
1 1 15 3.80 0.89 3.14 335.0
0 2 15 12.00 0.76 3.11 338.0
  
